# Supplementary material for: A systematic mapping review of factors associated with willingness to work under emergency condition
Source: Hum Resour Health. 2021 Jun 24;19:76. doi: 10.1186/s12960-021-00622-y (PMC8222953; doi:10.1186/s12960-021-00622-y)
Supplement: Supplementary file 1 — Additional file 1. Table of all studies included in the review. [file 12960_2021_622_MOESM1_ESM.xlsx]

## Sheet: Sheet1
	REFERENCE & PURPOSE									Subjects				DATA					VARIABLES		CONCLUSION	COMMENTS
	Title	Author(s): Year	Country	Journal	Method	Aim of study	Analysis Strategy	Tools	Data Collection	Subject Characteristics	Event	Center Setting	Sample Design	Challenges/ Barriers	Solutions		Interventions	Year Data Collected	Outcome
1	Building Health Care System Capacity: Training Health Care Professionals in Disaster Preparedness Health Care Coalitions	Lauren Walsh, MPH; Hillary Craddock, MPH; Kelly Gulley, BA; Kandra Strauss-Riggs, MPH; Kenneth W. Schor, DO, MPH 2015	U.S.A	National Center for Disaster Medicine and Public Health, Uniformed Services University of the Health Sciences, Rockville, Maryland	mixed-methods study/ A semi-structured interview	This study aimed to learn from the experiences of well-established, disaster; prpardness-focoused heailth opportunities for improved involved in HCCs	transcripts were analyzed qualitatively using QSRtranscripts NVivo 10 qualitative analysis software	A semi-structured interview	First, data were extracted from a hospitalbased coalition study/Second, data provided by the Office of the Assistant Secretary for Preparedness and Response (ASPR; Washington DC, USA)/The final study design included nine coalitions	This report describes current HCC education and training needs,challenges, and promising practices.	all disasters	Maryland/health professionals involved in HCCs ( health care coalitions)	sample size was limited to the leadership of nine HCCs/well-developed and active HCCs	perceived disasterhealth education and training needs; education and training challenges; and opportunities for additional disaster-health education and training	Coalitions identified in-person meetings, conferences, seminars, and workshops as valuable education and training opportunities, but online meetings were also lauded as a successful way of bringing together geographically distant partners. Additional training delivery formats included: conference calls, formal courses offered by’government or universities, pairing exercises with trainings and/or …	stakeholder engagement; economic sustainability of the coalition; communication; coroner and mortuary services; exercise design; masscasualty incidents; and chemical, biological, radiological, nuclear, and explosives (CBRNE)		2014	all coalitions offer numerous education and training opportunities in any given year, ranging from complex and technical training to general, ‘‘core’’ concepts (Table 1). They furthermore facilitate the sharing of information about trainings hosted elsewhere	What we are finding is a gap [in knowledge and experience regarding disasters] in the leaders above [department managers, supervisors, and directors]. We are talking the execs or board members of a certain health care entity
2	Catastrophe and Nursing Turnover	Cheryl M. Wagner, MSN/MBA, RN, OCN/Diane L. Huber, PhD, RN, FAAN, CNAA 2003	U.S.A	JONA • Vol. 33, No. 9	Nonlinear Models	The purpose of this article is to discuss linear and nonlinear conceptual models of nurse turnover and to highlight a model that has usefulness for prediction of turnover for managerial decision making in nursing care delivery.	analysis of dynamic and discontinuous changes in behavior.	Index of Organizational Commitment Scale (internal reliability Cronbach’s alpha scores of 0.89, 0.87, and 0.92, in three separate studies36).	non	the study discribe two Sheridan’s Cusp Catastrophe Model/Cusp Catastrophe Model	nurses turn over	lowa city/hospitals	non	how to create a culture of retention	The Joint Commission on Accreditation of Hospitals and Organizations suggested that monies spent on recruitment and retention could be better spent on creating a workplace environment that values and rewards employees, encourages employee loyalty, and supports safe, high-quality care		respective strengths these influences have over time on movement toward actual turnover.Thus, critical intervention points and strategies can be identified prior to actual turnover.	non	The Joint Commission on Accreditation of Hospitals and Organizations suggested that monies spent on recruitment and retention could be better spent on creating a workplace environment that values and rewards employees, encourages employee loyalty, and supports safe, high-quality care.40
3	Burnout and Psychiatric Distress in Local Caregivers Two Years After the 2011 Great East Japan Earthquake and Fukushima Nuclear Radiation Disaster	Kenji Fujitani1 • Matt Carroll1 • Robert Yanagisawa2 • Craig Katz 2015	Japan	Community Ment Health J DOI 10.1007/s10597-015-9924-y/// springer	A prospective, cross-sectional study	the goal of this study was to investigate the prevalence of burnout and psychiatric distress among local healthcare providers in the disaster affected areas of Fukushima, Japan 2 years after the fact, when conditions have relatively settled.	we proceeded with MBI-HS analysis	surveyed and interviewed	Data from 34 caregivers (23 female, 11 male) were collected. The average age of respondents was 42.9 ± 10.88 (range 23–66) with the average time worked as a caregiver 34.5 ± 35.33 months (range 3–120 months). The overall response rate to both the surveys and the interviews was 94.4 %.	none	triple disaster of earthquake, tsunami and nuclear radiation disaster.	Japan/hospitals	interviewed healthcare providers (34 caregivers), such as nurses and personal care attendants	nurses in Japan had the highest level of burnout/This challenging situation was exacerbated when the Great East Japan Earthquake	Our findings suggest that local caregivers are still experiencing a significant mental health burden as well as burnout. Even as the area begins to recover, radiation concerns have remained, and caregivers in those areas in Fukushima are still under great deal of pressure. Long term psychological support and improvement in caregiver work conditions are essential to maintain sustainable care in re…			2013	long term psychological support and improvement in caregiver work conditions are essential to maintain sustainable care in rebuilding disaster stricken areas.	four sources of disaster related concerns: (1) additional stress due to worrying about the consequences of the disaster, (2) the health and well-being of children, (3) safety of local food, and (4) sleep difficulties
4	Disaster Dilemma Factors Affecting Decision to Come to Work During a Natural Disaster	Judy E. Davidson, DNP, RN, FCCM; Ani Sekayan, BSN, RN; Donna Agan, EdD; Linda Good, PhD, MN, RN, COHN-S; David Shaw, MD; Renee Smilde, MD 2009	U.S.A	Advanced Emergency Nursing Journal Vol. 31, No. 3, pp. 248–257	following institutional review board approval. Minimal probes were used in a focus group to allow the participants to share feelings and experiences (Burns & Grove, 2005).	The objective of this study was to identify factors influencing decision to come to work during a fire disaster	Analysis was conducted including the classic steps of phenomenography (Table 3). A summary of the findings was written and shared with the participants from the purposive sampling for validation.	By using the subset of phenomenology, entitled phenomenography, the lived experience was explored assuming that people would experience the same event and have differences in their responses because of their individualized worldviews	The research described in this article was based on data collected from all of the attendees present during the November 9, 2007, rounds that followed the October 21–26, 2007, wildfires. Results were confirmed with participants following analysis.	none	fire/ terorrisem	USA/urban teaching hospital		Pet issues Childcare Compensation Transportation Personal concerns Family health concerns Poor leadership adversely affecting loyalty	Both preplanning and action by hospital leaders during the disaster could assist in moderating employee distress/ leadership actions during crisis. Several participants commented that the feeling of being part of the “work family” brought them to work/A caring connection may increase the likelihood of staff attendance to work. Concerns for pets, children, and dependent adults weigh into the decis…			2002	This study further validates that the response to disaster may be contextually based upon family, safety, vulnerability, connectivity, perceived importance, past experience, and time.
5	Characterizing hospital workers’ willingness to report to duty in an influenza pandemic through threat- and efficacy-based assessment	Ran D Balicer1*, Daniel J Barnett2,3,4, Carol B Thompson5, Edbert B Hsu6,7, Christina L Catlett6,7, Christopher M Watson8,9, Natalie L Semon2,4, Howard S Gwon10, Jonathan M Links2,3,4,7 2010	U.S.A	Balicer et al. BMC Public Health	We administered an anonymous online EPPM-based survey about attitudes/beliefs toward emergency response (Witte’s Extended Parallel Process Model)(a behavioral model based on decades of fear appeal research)	Our findings further highlight the need to tackle the challenge of voluntary absenteeism in the context of healthcare organizational response capacity enhancement	analyses were performed using STATA version 10.1	The JHM IRB-approved study materials included an electronic disclosure describing the study and emphasizing voluntary participation; verbal consent was not requested or required by JHM IRB for this approved study.	online survey	none	pandemic flu	USA/Hospital	all 18,612 employees of the Johns Hopkins Hospital	hospital readiness and sustainability in emergencies. Hospitals are expected to withstand considerable challenges during an influenza pandemic, including surge capacity, patient triage, infection control, delaying nonemergent surgical procedures, and expanding ICU capacities				2009	Significant gaps exist in hospital workers’ willingness to respond, and the EPPM is a useful framework to assess these gaps//Our findings point to the gaps in willingness to respond within the hospital infrastructure, and the EPPM as a useful framework to assess these gaps and to identify remedies to some of the key issues. Our data indicate that for hospital workers, the level of confidence (per…	Moreover, our findings reveal that several strategies - including promoting pre-event plans for dependents at home and ensuring the supply of personal protective equipment, vaccines and antiviral drugs for all hospital employees - may allow hospital leaders to design, implement, and evaluate risk communication messaging and training programs focused on emergency response willingness in their inst…
6	Health Care Workers’ Ability and Willingness to Report to Duty During Catastrophic Disasters	K. Qureshi, R. R. M. Gershon, M. F. Sherman, T. Straub, E. Gebbie, M. McCollum, M. J. Erwin, and S. S. Morse 2005	USA	Journal of Urban Health: Bulletin of the New York Academy of Medicine, Vol. 82, No. 3,	Surveys were distributed to a convenience sample of employees, roughly proportionate to occupational category, across day, evening, and night shifts. Completed surveys were returned in a sealed envelope to the Columbia Center where data were then collated and analyzed.	The purpose of this study was to assess the ability and willingness of HCWs in the NYC metropolitan region to report to work during different types of catastrophic events	for each scenario, one point was given for each positive ability and willingness response. This was then dichotomized at the median for further statistical analysis. All analyses were performed using SPSS 12.0	survey methods	The Columbia University Institutional Review Board reviewed the study procedures, and a written consent exemption was granted for the survey. The 23-item survey was designed to address	Respondents were asked about their ability and willingness to report to work for each of the scenarios using the following categories: “willing,” “not willing,” or “not sure” and “able,” “not able,” or “not sure.”	Seven hypothetical catastrophic event scenarios were described, including severe weather, smallpox outbreak, chemical terrorist attack, environmental disaster, mass casualty incident (MCI), radioactive “dirty” bomb attack, and SARS outbreak.	Newyork/from 47 health care facilities//HCWs from hospitals, community health centers, and long-term care facilities.	N= 6,428	we might assume that HCWs have an obligation to respond to these high impact events, this assumption might be challenged			The findings from this study provide us with an opportunity to enhance HCWs’ ability and willingness to respond by addressing those barriers which are amenable to intervention./employees’ fears regarding potentially fatal infectious diseases.3 Such fears, however, may, to some extent, also be amenable to intervention/most identified barriers are amenable to intervention through effective preplann…		We found that employees’ ability and willingness to report to duty varied by event type. We also noted that, in general, the barriers to ability and willingness differed. This supports our hypothesis that ability and willingness are indeed two different constructs.
7	Impact on mental health and perceptions of psychological care among medical and nursing staff in Wuhan during the 2019 novel coronavirus disease outbreak: A cross-sectional study	Lijun Kanga,1, Simeng Maa,1, Min Chenb, Jun Yangb, Ying Wanga, Ruiting Lia, Lihua Yaoa, Hanping Baia, Zhongxiang Caic, Bing Xiang Yangd, Shaohua Hue, Kerang Zhangf, Gaohua Wanga, Ci Mag,⁎, Zhongchun Liua, 2020	People Republic Of China	ELSEVIER	: A cross-sectional study	These findings emphasize the importance of being prepared to support frontline workers through mental health interventions at times of widespread crisis.	Data analysis was performed using IBM SPSS Statistics for Windows (Version 23.0) and Mplus (version 7.4)	internet questioner	Data were collected through Wenjuanxing (www.wjx.cn) with an anonymous, selfrated questionnaire that was distributed to all workstations over the internet. All	Multiple features were found for the group of untreated clinicalpersonnel who had serious psychological problems.	COVID-19	hospitsl/ wuhan	among 994 medical and nursing staff working in Wuhan	The mental health of medical and nursing staff has been greatly challenged during the immediate wake of the viral epidemic/Our research also has some limitations. First, compared with faceto- face interviews, self-reporting has certain limitations. Second, the study is cross-sectional and does not track the efficacy of psychological services.			to reduce the psychological damage of COVID- 19 among medical and nursing staff, mental health workers in Wuhan are also taking action by establishing psychological intervention teams and providing a range of psychological services, including providing psychological brochures, counseling and psychotherapy/These findings emphasize the importance of being prepared to support frontline workers throu…	from January 29, 2020, to February 4, 2020.	We found that subthreshold and mild mental health disturbances accounted for a large proportion of disturbances. People with such levels of disturbances may be more likely than those with more severe disturbances to take action and be motivated to learn the necessary skills and to adapt in productive ways to respond to diverse challenges.	In summary, continuous mental healthcare services are necessary even for subthreshold and mild psychological reactions during this epidemic to attenuate the possibility of escalating complications.
8	Health workforce development and retention in Guinea: a policy analysis post-Ebola	Remco van de Pas1,3* , Delphin Kolie2, Alexandre Delamou2,4 and Wim Van Damme1 2019	Guinea	Human Resources for Health	a policy analysis/a mixed-methods approach with documents and data collected at the national, regional, and district levels	This research constitutes a baseline study on the health workforce situation, professional education, and retention policies in Guinea.It provides initial recommendations to the Guinean government and key actors.//This research constitutes a baseline study to inform scientific and educational capacity development as part of a scientific collaboration between the Institute of Tropical Medicine Ant…	The discussion builds on the results through analyzing different elements of the health policy triangle, followed by an analysis of the educational data, and finally some initial HWF policy, and governance recommendations and implications. HRH	Interviews		There are considerable variations in the distribution of health personnel given the human resources for health (HRH) needs and HRH supplies between rural and urban areas	Ebola virus disease outbreak	/districts of Forecariah and Yomou were chosen as the main study sites	57 resource persons from the Ministry of Health, other ministries, district health authorities, health centers and hospitals, health training institutions, health workers, community leaders, NGO representatives, and development partners/Quantitative data included figures obtained from seven health professionals’ schools in each administrative region of Guinea.		The results provide an account of the challenges and possible solutions to improve HWF development in Guinea. The discussion builds on the results through analyzing different elements of the health policy triangle, followed by an analysis of the educational data, and finally some initial HWF policy, and governance recommendations and implications./		The policy processes required to reform and develop the Guinean HWF in a sustainable matter is complex, using a range of interventions rather than a single-policy solution/institutions would recruit HWs in their areas of intervention and thereby accompany the state in implementing the health system’s recovery and resilience plan.	October 2016 and March 2017	Collaboration between government actors and development partners is required to anticipate problems with the policy implementation of new health workers’ deployment in rural areas. Further privatization of health education has to meet health needs and labor market dynamics.	The results are structured according to the two main research objectives. The first objective on HWF retention is presented along the 4 interrelated components of the health policy triangle. The quantitative results on HWF education are presented afterward. We also found an important mismatch (absenteeism) between the number of HWs deployed (according to the civil servant registry) and those acti…
9	Health workers’ experiences of coping with the Ebola epidemic in Sierra Leone’s health system: a qualitative study	Joanna Raven1* , Haja Wurie2 and Sophie Witter3 2018	Sierra Leon	BMC Health Services Research	qualitative study design/It used qualitative research methods - in depth interviews (IDI) with health workers and key informant interviews (KII)	Supportive supervision, peer support networks and better use of communication technology should be pursued, alongside a programme for rebuilding trusting relations with community structures. The challenge is building these mechanisms into routine systems, pre-empting shocks, rather than waiting to respond belatedly to crises./This paper explores the challenges faced by health workers and their co…	The coding framework was developed using themes emerging from the data, the topic guides and study objectives. The authors applied the coding framework to the transcripts, charts were developed for each theme, and these charts were used to describe the themes. NVIVO 10 was used to support the analysis.		The interviews, were conducted in English, in a private room in the health facility, office or in their home where the participant felt most comfortable//The interviews were digitally recorded after gaining permission from the participants.		the Ebola Virus Disease (EVD) outbreak	Sierra Leone	key informant interviews (n = 19) with members of the District Health Management Teams and local councils, health facility managers and international partners; and in depth interviews with health workers (n = 25) working in public health facilities and international health workers involved with the treatment of Ebola patients.	In this study we explore the challenges faced by healthcare staff working in government facilities, which took on the brunt of managing the EVD outbreak, and their coping strategies in four districts of Sierra Leone/There were challenges related to the readiness of the system to manage the Ebola outbreak, as well as effects on the personal and professional lives of health workers			Four key areas emerged from the data: the preparedness of the health system to manage the EVD outbreak; the impact of the outbreak on health care staff; the coping strategies of staff; and ebola response interventions/Risk allowance/Training and workshops/Coping strategies of staff/Sense of duty to serve their country and their communities/Peer and family support/Social media platform/Religion/	March and May 2015.	In this study we explore the challenges faced by healthcare staff working in government facilities, which took on the brunt of managing the EVD outbreak, and their coping strategies in four districts of Sierra Leone: Western Area, Kenema, Bonthe and Koinadugu.
10	FACTORS PREDICTING NURSES’ CONSIDERATION OF LEAVING THEIR JOB DURING THE SARS OUTBREAK	Judith Shu-Chu Shiao, David Koh, Li-Hua Lo, Meng-Kin Lim and Yueliang Leon Guo/2007	Taiwan	Nursing Ethics 2007 14 (1) # 2007 SAGE Publications	A total of 32 questions were analyzed by PCA. Factors with an eigenvalue of 1 or greater were used. Multiple logistic regression was performed to determine the significant factors associated with these nurses’ consideration of leaving their job.	The objectives of this study were to determine: (1) the perceptions of risk of SARS infection in nurses; (2) the proportion of nurses considering leaving their job; and (3) work as well as non-work factors related to nurses’ consideration of leaving their job because of the SARS outbreak.	The statistical analysis program SAS JMP (version 5.01) was used for data analysis. Principal component analysis (PCA)8 was used to group related questions /A total of 32 questions were analyzed by PCA	questionnaire survey/	/Responses to a series of statements were recorded on a 7-point Likert scale		severe acute respiratory syndrome (SARS)	one community hospital, and one secondary and two tertiary referral hospitals	907 nurses	organizational support/risk of contracting SARS/workload and stress/emotional support/fatality of SARS/personal protective equipment/Nurses constantly face ethical dilemmas in their practice and most nursing education systems require them to adhere to the ethical standards outlined in professional codes of ethics	cultural background(should not be refused, even when there is a personal risk)/expected to have no personal preferences(offence as soldiers leaving the battlefield against orders)/a higher salary was an important factor in retention of nurses/labor laws of Taiwan clearly state that employers are required to protect workers,/additional administrative and emotional support to create a more favorabl…		We decided which factors we wanted to study and we went through each item to ensure its construct validity/ in-service education about the etiology of SARS and related infection may also reduce nurses’ fears regarding the potential consequences of caring for patients with SARS	25 May and all questionnaires were returned by 14 June 2003	found that a small but significant proportion (12.2%) of nurses either believed that they should not be looking after SARS patients or were looking for another job or considering resigning because of the risk (25.9%). Those nurses who answered ‘Yes’ to both questions (7.6%) were deemed as seriously considering removing themselves from their current job.	The results of our study indicate that, during the period of the SARS outbreak in Taiwan, less than 10% of nurses may have considered leaving their jobs. Shorter job tenure, increased workload and stress, damaged social relationships due to infection risk, and a perceived risk of personal fatality from SARS were important predictors for nurses seriously considering leaving their job. Such finding…
11	Factors associated with motivation and hesitation to work among health professionals during a public crisis: a cross sectional study of hospital workers in Japan during the pandemic (H1N1) 2009	Imai, H. Matsuishi, K. Ito, A. Mouri, K. Kitamura, N. Akimoto, K. Mino, K. Kawazoe, A. Isobe, M. Takamiya, S. Mita, T./2010	Japan	BMC public health	Self-administered anonymous questionnaires about demographic character and stress factors	, we surveyed the factors that influenced the motivation and hesitation of hospital workers to work in Japan soon after the pandemic (H1N1) 2009	Bivariate and multivariate logistic regression models (adjusted for age, gender, job and working place) were used to compute odds ratios (OR) to evaluate the association of personal characteristics variables and stress-related items with self-described motivation and hesitation to work. SPSS (17.0J: Tokyo) was used for data capturing and analysis.	Paper-based self-administered anonymous questionnaires were personally handed to all employees or placed in their mail boxes		Our study was focused on the factors associated with willingness.	pandemic (H1N1)	three core hospitals	3635 employees	A limitation of our study is the non-response bias as a result of the 46.7% response rate. However, the total number of subjects was large and their demographics to the population as a whole that did not make noticeable difference./The others stopped taking it for a variety of reasons, including side effects, anxiety about the drug, failure to remember taking it(antiviral oseltamivir as a prophyl…	Giving workers the feeling that they are being protected by the national and local government and hospital is especially valuable because it increases their motivation and lowers their hesitation to work./two major factors are involved in instilling employees sense:expectation of some reciprocal social obligations/the duty of physicians should be attenuated but not eliminated, by his or her respo…	The measurement should include protection of employees’ family, which might support their motivation and reduce hesitation. In addition, government and hospital managers should develop plans to compensate and treat workers that become infected and to help workers meet their obligations/		collected from June to July, 2009	94.1% of the respondents answered protection by the national and local government was weak and 79.7% answered protection by the hospital was weak.
12	Determinants of emergency response willingness in the local public health workforce by jurisdictional and scenario patterns: a cross-sectional survey	2012/Barnett, Daniel J. Thompson, Carol B. Errett, Nicole A. Semon, Natalie L. Anderson, Marilyn K. Ferrell, Justin L. Freiheit, Jennifer M. Hudson, Robert Koch, Michelle M. McKee, Mary Mejia-Echeverry, Alvaro Spitzer, James Balicer, Ran D. Links, Jonathan M.	USA	BMC Public Health	a cross-sectional survey	This study applied a threat-and efficacy-centered framework to characterize these workers’ scenario and jurisdictional response willingness patterns toward a range of naturally-occurring and terrorism-related emergency scenarios.	Responses were dichotomized and analyzed using generalized linear multilevel mixed model analyses that also account for within-cluster and within-LHD correlations./All analyses were performed using STATA version 11.1 (STATA Corp., College Station, TX, 2010).	online survey	voluntary survey /Weekly updates/	Levels of WTR were evaluated from several perspectives: clusters, urban/rural designation, respondent demographic characteristics and respondent attitudes/beliefs regarding public health emergency response	four different public health emergency scenarios/weatherrelated event, pandemic influenza, radiological ‘dirty’ bomb terrorism event, and inhalational anthrax bioterrorism event	Eight geographically diverse local health department (LHD) clusters (four urban and four rural/	rural clusters (630)/urban clusters(2363)	A local public health workforce’s willingness to respond (WTR) is an essential component of effective management of public health emergencies. (challenge)/Certain limitations of this study must be acknowledged. First, results are based on survey data and may not be predictive of behavior in an actual, real-world response.-Second, the recruitment of proximate LHDs to form the study’sclusters was b…	Increased levels of social cohesion in rural communities may account for these increased WTR levels, although this warrants further study. Cohesive communities are characterized as sharing a common vision and sense of belonging, possessing an appreciation for the diversity of people’s backgrounds, and developing strong and positive relationships among people with different backgrounds in neighbor…		our data suggest that such curricula could usefully employ a variety of efficacy-focused cognitive interventions to achieve the desired affective outcome of increased WTR./finance support staff within LHDs would receive role-specific instruction and reassurance on how their everyday activ-/Efficacy-focused curricular interventions with desired affective outcomes, coupled with amendments to agency…	April 2009 and June 2010	Response willingness deficits in the local public health workforce pose a threat to all-hazards response capacity and health security. Local public health agencies and their stakeholders may incorporate key findings, including identified scenario-based willingness gaps and the importance of efficacy, as targets of preparedness curriculum development efforts and policies for enhancing response wil…	our results underscore that LHD workers’ WTR is scenario-specific. WTR was shown to be greater for naturally-occurring emergency scenarios (weather-related and pandemic influenza) than for terrorism-related emergency scenarios (radiological ‘dirty’ bomb and anthrax bioterrorism) in all contexts	our findings point to gaps in response willingness as a significant surge capacity concern for public health response across a diverse array of threats./his study is also the first to explicitly compare WTR rates between urban and rural local public health agencies. It is important to include rural LHDs in our investigation since only 4% of U.S. health departments serve populations greater than 5…	Our findings suggest rural LHD workers may have significantly higher odds of WTR across scenarios and WTR contexts than their urban counterparts
13	Determinants and supporting factors for rebuilding nursing workforce in a post-disaster setting	Hirohara, Moe Ozaki, Akihiko Tsubokura, Masaharu/ 2019	Japan	BMC health services research	qualitative interviews in a semi-structured form with 25 nurses from four hospitals in Minamisoma City. The interview questions focused on the reasons of their decisions on evacuation and return.	aims to find the essential factors for rebuilding the workforce in a post-disaster setting by analysing the residents’ decisions about evacuation and the return to Minamisoma. we focus on the experiences of nurses as an example of healthcare workers, who play an important role in the disaster recovery.	analysed by a thematic approach to investigate the major factors which led them to evacuate and enabled them to return afterwards, as well as the support they needed to resettle.	Interview /semi-structured form with an interview guide of a series of open-ended questionsand additional questions depending on the interviewee’s responses		This study analyses the major factors which led them to evacuate and enabled them to return afterwards, as well as the support they needed to resettle. Shedding the light on their life after the evacuation and resettlement, it discusses possible measures to rebuild the nursing workforce in a post-disaster period.	Great East Japan Earthquake and the subsequent accidents at the Fukushima Daiichi Nuclear Power Plants/March 2011	four surveyed hospitals, a general municipal hospital run by the city municipality (hereafter Public Hospital), and two private hospitals (Private Hospital 1 and 2) are located within a 30 km radius of NPP. Another hospital, run by the Japan Agricultural Cooperatives (JA Hospital), was located outside of this area.	25 nurses/	Due to the limited time frame of the research, we focused on one job category and chose nursing workforce as its decrease was one of those the most prominent. /interviews were conducted only with those who currently work in Minamisoma, and we did not contact those who had resigned	we analyse that improved support considering their life situations would contribute to the better retention of the nurses./measures such as parenting supports, ensuring job opportunities after return, and psychological support in the workplace as possible solutions for higher job retention./it can be said that if accurate information on radiation risks was provided by authorities, fear of the rad…			17 to 28 May 2018	The findings indicated that major concerns were closely related to their everyday life, especially pertaining to living environments for children (including material, social, and mental aspects) and livelihood, rather than fear of radiation. Moreover, we found that stronger support is needed in the areas of parenting, job opportunities, and work stress to help the nurses continue to work after th…
14	Covid-19 in Africa: Care and protection for frontline healthcare workers	Chersich, M. F. Gray, G. Fairlie, L. Eichbaum, Q. Mayhew, S. Allwood, B. English, R. Scorgie, F. Luchters, S. Simpson, G. Haghighi, M. M. Pham, M. D. Rees, H./2020	Africa	Globalization and Health	tudies were included if they presented data or commentaries on the infection risks and mental wellbeing impacts that healthcare workers face during the COVID19 pandemic. Studies could be in any setting.	we describe the infection risks and mental health challenges that healthcare workers face in the COVID-19 pandemic and propose interventions to counter these in Africa. We highlight lessons from previous disease-control efforts on the continent and draw on experiences with SARS-CoV-2 in other parts of the world.		articles	Articles on healthcare workers and Ebola or HIV were identified in targeted searches./We also included articles that covered the COVID-19 pandemic in Africa Iin general /We excluded articles on infection control or mental health of COVID19 if they covered topics that were not relevant to Africa.		COVID-19	hospitals	health care professions	be challenged by infrastructural constraints such as an unstable power supply or limited internet connectivity, and a lack of interoperability between digital systems./Water supplies for handwashing,/	Risks of healthcare worker infection can be mitigated with adequate precautions within health facilities/digitalized or telemedicine services could potentially reduce patient contact /Guidance is needed on the range of low-cost cleaning agents that can be used in lieu of commerciallymanufactured sanitisers for cleaning and disinfection /During the Ebola outbreak, mobile testing units moved betwee…	Serological testing which demonstrates past infection may provide major relief for healthcare workers and potentially allow people who have immunity to return to work./Informal mechanisms might be more successful, where, for example, counsellors or retired nurses visit healthcare worker rest areas to listen to difficulties or to the stories recounted by staff about their work./Healthcare workers …	A range of simple low-cost interventions can reduce the likelihood of infection transmission to healthcare workers in hospitals, including facemasks for patients who have respiratory symptoms, tissues for patients, promotion of cough etiquette and hand washing, and maintenance of at least two metres distance from others. ‘Social [physical] distancing’ between patients and administrative, cleaning…		While there are clearly a range of priorities for the COVID-19 response on the continent, we strongly urge WHO, national governments, the private sector, and the general populace to pay concerted attention to healthcare worker safety and mental wellbeing.
15	International Efforts to Save Healthcare Personnel during COVID-19	Mohamed, Kawthar Rezaei, Nima Rodríguez-Román, Eduardo Rahmani, Farzaneh Zhang, Hongbo Ivanovska, Mariya A. Makka, Sara Joya, Musa Makuku, Rangarirai Md Shahidul, Islam Nesrine, Radwan Laila, Rahmah Goda, Rayan Sunny, O. Abarikwu Mujtaba, Shaw Zoghi, Samaneh Irtsyan, Sevan Ling, Irene Orsolya, Cseprekal Attig-Bahar, Faten Hazar Sayar, Esra Soloukey, Chagajeg Giulia, Grancini	Global/2020	Acta Bio Medica Atenei Parmensis	case report				It worth mentioning that healthcare personnel (HCP) are the group, who are not only suffered from family distancing (even parents and/or children), but also have been at a higher risk of infection with COVID-19 since the start of the pandemic (10). HCP, who were the first line of defense against the COVID-19 pandemic, had to work long hours without any break due to the large number of patients. T…	Indeed, those health care workers at the frontline, who are engaged in direct diagnosis, treatment, and care of patients with COVID-19, are said to have a higher risk of symptoms of depression, which can be debilitating as well as apathetic on long-term exhaustion (17).	covid-19 pandemic				It might be quite optimistic that six vaccine developing programs from the USA, China, South Korea, Germany and the UK have started the Phase I vaccine candidates, but this is not the early solution that everyone expects, because it has been said that we at least need 12-18 months to bring these vaccines to the markets, and this time is estimated based on ideal conditions	Attention must be sought and more efforts must be placed by psychological and mental health experts on three main levels: (1) healthcare workers and medical doctors, who are at risk of burden and burnout, even if trained to adapt to emergencies; (2) the public nation in quarantine, who might receive a suggested at-home creative plan; and (3) post-disease outbreak support for the recovered and med…					In conclusion, it is clear that social distancing, cooperation, hygiene awareness (common sense) and abide by the recommendation and help of all governments are the best available solutions. However, these are not decisive solutions for the HCP dilemma during the current pandemic. An intensified global program is needed to control this pandemic at the lowest possible costs and the highest possibl…
16	Leadership Approaches to Staff Health and Wellness During COVID-19 Pandemic	Stanz, L. Weber, R. J.	U.S.A 2020	Hospital Pharmacy	The specific leadership strategies include: (1) identifying and addressing fundamental needs; (2) communicating updated and reliable information; and (3) providing psychological and mental health support.	This article provides pharmacy leaders with advice in leading through COVID-19 to promote staff resiliency.			Identifying and Addressing Fundamental Needs 1-Personal and Family Safety: leaders must work diligently to procure and preserve adequate safety equipment for pharmacy personnel while being honest about the evolving supply status. 2-Childcare: Managers should be sensitive to this and check in with employees individually to ensure they have adequate resources to support the care of their children t…	Providing Psychosocial and Mental Health Support 1-Identifying Signs of Distress: Studies show that whether an individual develops psychological injury is influenced by the support he or she is provided before, during, and after a distressing situation 2-Individual and Group Debriefs: Pharmacy leaders must reach out to personnel on a regular and recurrent basis. having a supportive manager protec…		covid-19 pandemic	Ohio State University Wexner Medical Center	pharmacists and technicians alike							Using various techniques described will help to preserve workforce resilience in providing patient-centered pharmacy services. After reading this article, pharmacy directors will have strategies and resources to maintain employee resiliency during this difficult time.
17	Nurses' perceptions of severe acute respiratory syndrome: relationship between commitment and intention to leave nursing	Chang, C. S. Du, P. L. Huang, I. C.	Taiwan 2006	J Adv Nurs	Three hundred and thirty nurses working at a Taiwan hospital during the time of the severe acute respiratory syndrome outbreak completed the Meyer, Allen & Smith Organizational and Occupational Commitment Scales, Intention to Leave and Perceived Stress of Infection Scales between July and August 2003.	(1) investigate the relationship between nurses’ commitment to the nursing profession and organization and their intention to leave; (2) investigate nurses’ perceptions of the possibility of acquiring severe acute respiratory syndrome infection and its moderation of their commitment to the nursing profession and the organization and their consequent intentions to leave the profession and the orga…	Statistical operations including Pearson correlation and multiple regression analysis were performed using SPSS (version 11, SPSS Taiwan Corp., Taipei, Taiwan) software.		The high risk of infection and death associated with caring for patients with severe acute respiratory syndrome had a great impact on nurse retention in hospitals. Nurse turnover in many countries where these outbreaks occurred hasbeen high since the first outbreak occurred in March 2003. Previous studies have shown that the quality of nursing care is strongly associated with appropriate staffing…	• Nurses’ perceptions of the possibility of acquiring the infection when caring for patients with severe acute respiratory syndrome (SARS) had a moderating effect on the relationship between commitment to the organization and profession and the intention to leave. • It is important to encourage thorough protection against infection and to include education on SARS infection in regular nursing on-…		SARS			The findings of this study, however, should be considered in light of their limitations. First, since few studies have been reported on nurse turnover in relation to psychological perceptions of the SARS infection, other possible moderating factors, in addition to becoming infected while caring for patients with SARS, should be considered. Second, our sample comprised only nurses in one teaching …				All three components of occupational and organizational commitments were negatively associated with nurses’ intentions to leave the nursing profession and the organization. Nurses’ perceptions of the possibility of acquiring severe acute respiratory syndrome infection through caring for these patients had a moderating effect on the relationship between commitment and the intention to leave.		Perceived risk to life from infection has a possible influence on the commitment/intention-to-leave model in hospital nurses caring for patients with severe acute respiratory syndrome, and this information can inform hospital and nursing managers about nurse retention following a severe acute respiratory syndrome outbreak and the management of commitment in the context of nursing human resources …
18	Nurses working in healthcare facilities during natural disasters: a qualitative enquiry	Scrymgeour, G. C. Smith, L. Maxwell, H. Paton, D.	Australia and New Zealand 2020	International Nursing Review	A qualitative enquiry was used to explore matters facing nurses working in residential healthcare facilities during a natural disaster. Inductive thematic analysis was used to identify the key themes from fifteen in-depth interviews with nurses.	To explore the ability of nurses to be adequately ready for and to respond to a disaster caused by a natural hazard.	Analysis of the interviews commenced concurrently with the interview process. A general inductive approach was adopted to analyse the qualitative interview data		The realities of being on their own, isolated and having to manage was evident in most interviews. Some attributed this ability to cope under these conditions to previous experience gained as a volunteer within the disaster management arena or lessons learned from previous disasters within their professional life. Others felt it was important to develop their ‘own personal skills’ and ‘create tha…	Results from the current study highlight the importance of focusing policy, education and training on potential event characteristics and on the response of nurses facing disaster situations. Although this may not prepare nurses for all eventualities it will help them to develop a more generic/all hazards capability and empower them to respond and make confident decisions, communicate effectively…		disaster caused by a natural hazard.		Communication, and problems with it, was one of the major challenges that dominated participant accounts throughout their experience./Others found ways around telecommunication barriers to try and communicate with their organization’s management./Coordinating care formed a large part of communicating with team members and was highly dependent on the ability to make quick and decisive crisis-drive…	climate-resilient healthcare facilities using smarter and sustainable hospital designs and construction/ current study highlight the importance of focusing policy, education and training on potential event characteristics and on the response of nurses facing disaster situations/ empower them to respond and make confident decisions, communicate effectively to a multitude of agencies and cope and a…				Participants preserved a robust sense of professional duty, personal obligation and responsibility to their family, patients and the facility, demonstrating the ability to adapt, cope and respond despite experiencing diverse personal, structural and organizational barriers./ Engaging with the nursing profession in disaster management is a key global health and social care priority. Nursing engage…		This study identified factors that help and hinder a nursing workforce’s ability to prepared for, adapt to and learn from natural hazard disasters.
19	Nurses’ Preparedness and Perceived Competence in Managing Disasters	Baack, Sylvia Alfred, Danita	U.S.A 2013	Journal of Nursing Scholarship	The 58-item Disaster Readiness Questionnaire was used to survey hospital-based nurses from rural communities in Texas dur- ing the summer of 2011. The data were collected by emailing a link through the various hospital intranet sites, resulting in a sample size of 620 nurses.	This article is a descriptive analysis of rural nurses’ perceived readi- ness to manage disaster situations.	A priori power analysis for multiple regression with four predictors using a moderate effect size of 0.15, power of 0.80, and α = 0.05 yielded a minimum sample size of N = 85 (Faul, Erdfelder, Buchner, & Lang, 2009). There were approximately 176,000 registered nurses in Texas in 2010 (Texas Board of Nursing, 2010), with 9% working in rural areas (Combs, 2008). The sample for this study represents…	Questionnaire	Job satisfaction and healthcare climate did not significantly influence the model of nurses’ perceived competence in disaster preparedness. Approximately 20% of the survey respondents worked in critical care and emergency departments (EDs). A disaster event can create a surge of patients that could easily overwhelm the ED’s ability to provide organized and effective care (Powers, 2009). ED nurses…	The healthcare climate was measured by a job satisfaction scale. Nurses’ job satisfaction was found to have no relationship to the nurses’ overall perceived competence in managing disasters. Regarding overSelf-regulation of behavior was a significant predictor of perceived nurse competence to manage disasters only in regard to the nurse’s willingness to assume the risk of involvement in a disaste…		Disasters	two major rural healthcare systems and two small rural hospitals	The rural nursing workforce has unique disaster preparedness challenges because of the potential for geographic isolation, delays in initiation of treatment, and decreased attainment of higher degrees by nurses/rural hospitals may have a lower budget for what they may view as “extras” (i.e., sending nurses for disaster preparedness education and conducting mock disaster events).			training interventions for healthcare providers are effective in improving knowledge and skills in disaster response/		Findings revealed that most nurses are not confident in their abili- ties to respond to major disaster events. The nurses who were confident were more likely to have had actual prior experience in disasters or shelters. Self- regulation of behavior (motivation) was a significant predictor of perceived nurse competence to manage disasters only in regard to the nurse’s willing- ness to assume the r…		Global increases in natural and human-induced disasters have called attention to the part that health providers play in mitigation and recov- ery. Since nurses are involved in planning, mitigation, response, and recovery aspects of disasters, they should actively seek opportunities to participate in ac- tual disaster events, mock drills, and further educational opportunities specific to disaster …
20	Nursing in sudden-onset disasters: factors and information that affect participation	Mitani, S. Kuboyama, K. Shirakawa, T.	Japan 2003	Prehospital and disaster medicine : the official journal of the National Association of EMS Physicians and the World Association for Emergency and Disaster Medicine in association with the Acute Care Foundation	A standardized written survey tool was developed using input from four nurses who had responded to the disaster event. Questionnaires that included both "yes" and "no" answers and multiple-choice answers were developed and sent to 823 nurses who worked in four hospitals.	his paper explores the issues and concerns that nurses faced when asked to respond to the 1995 Great Hanshin-Awaji Earthquake event in Japan.		questionnaire	Questionnaires were sent to 823 nurses who worked in four hospitals near the earthquake-affected area.										A total of 477/823 (58.0%) questionnaires were completed and returned. Of the respondents to the questionnaire, 309 (62.1%) were qualified nurses, and 148 (37.9%) were students. Sixty-nine (15%) of the total 477 respondents participated in the disaster response to the Great Hanshin-Awaji Earthquake. Primary among respondents' concerns were that they should wait for their superiors or institutions…		Managers should consider including the following conditions in disaster dispatch plans: (1) the dispatches should be made part of nursing duties; (2) the disaster plan should be constructed with organizations near disaster sites; and (3) clear directions regarding destination and expected activities should be provided to nurses.
21	Preserving organizational resilience, patient safety, and staff retention during covid-19 requires a holistic consideration of the psychological safety of healthcare workers	Rangachari, P. Woods, J. L.	U.S.A 2020	International Journal of Environmental Research and Public Health		A key concern of HCO (hospital) leaders during COVID-19, is their organization’s ability to be resilient in adapting to the rapidly evolving pressures of the pandemic, to provide safe and effective care to their patients and communities [25,26]. Given this primary concern, it is imperative for HCO leaders to recognize that a limited view of worker psychological safety (solely in terms of job secu…			Worker Trust and Psychological Safety are Pre-Requisites for Organizational Resilience in HCOs /// Need for a Holistic Consideration of Worker Psychological Safety during COVID-19 to Provide for the Broader Impact of Emotional Distress and Burnout /// Absence of Leadership Support for Emotional Distress during COVID-19 Could Adversely Impact Organizational Resilience, Patient Safety, and Sta_x000…	recommendations for HCO leaders to preserve resilience, patient safety, and sta_x000B_ retention during and beyond the COVID-19 pandemic: 1. Create an environment of trust, psychological safety, and empowerment to enable individual workers to communicate patient safety concerns to managers. 2. Develop communication structures to enable the organization to learn from the problem-solving strategies…		COVID-19		worker psychological safety/lack of visibility of managers on the frontlines of ICU care. In the absence of any e orts from managers and senior hospital leaders to be present on the frontlines to understand the challenges, ICU nurses may feel betrayed by lack of emotional support from the leadership,	positive work environment that enable safe, high-quality care to be delivered, despite challenges. In other words, they are pre-requisites for preserving organizational resilience, patient safety, and sta retention, during and beyond the pandemic./						leaders need to adopt a holistic consideration of worker psychological safety—one that recognizes the broader impact of emotional distress created by COVID-19. Meaningful support for emotional distress during the pandemic, enables healthcare workers to trust that their organization has their backs, which in turn, enables them to feel psychologically safe and empowered to communicate safety concer…
22	Risk Perception and Impact of Severe Acute Respiratory Syndrome (SARS) on Work and Personal Lives of Healthcare Workers in Singapore: What Can We Learn?	Koh, David Lim, Meng Kin Chia, Sin Eng Ko, Soo Meng Qian, Feng Ng, Vivian Tan, Ban Hock Wong, Kok Seng Chew, Wuen Ming Tang, Hui Kheng Ng, Winston Muttakin, Zainal Emmanuel, Shanta Fong, Ngan Phoon Koh, Gerald Kwa, Chong Teck Tan, Keson Beng-Choon Fones, Calvin	Singapore 2005	Medical Care	We measured risk perception and impact on personal and work life of 15,025 HCWs from 9 major healthcare institutions during the SARS epidemic in Singapore using a self-administered questionnaire and Impact of Events Scale and analyzed the results with bivariate and multivariate statistics.	Healthcare workers (HCWs) were at the frontline during the battle against Severe Acute Respiratory Syndrome (SARS). Understanding their(HCW) fears and anxieties may hold lessons for handling future outbreaks, including acts of bioterrorism.		Questionnaire				SARS	Nine major healthcare institutions	Singapore’s healthcare institutions were ill-equipped to deal/	the government was able to counter such prejudices through the effective use of the media. Wide coverage highlighting the courage and dedication of HCWs/ staff in the SARS-designated hospital were most likely to feel stigmatized, they were also the most likely to feel appreciated by society. This could be the result of the disproportionate media coverage they received, being the SARS-designated h…				From 10,511 valid questionnaires (70% response), we found that although the majority (76%) perceived a great personal risk of falling ill with SARS, they (69.5%) also accepted the risk as part of their job. Clinical staff (doctors and nurses), staff in daily contact with SARS patients, and staff from SARS-affected institu- tions expressed significantly higher levels of anxiety. More than half rep…		During epidemics, healthcare institutions have a duty to protect HCWs and help them cope with their personal fears and the very stressful work situation. Singapore’s experience shows that simple protective measures based on sound epidemiological principles, when implemented in a timely manner, go a long way to reassure HCWs.
23	Sustaining Power of Nurses in a Damaged Hospital During the Great East Japan Earthquake	Nakayama, Y. Kato, I. Ohkawa, T.	Japan 2019	J Nurs Scholarsh	The research design was a qualitative descriptive study. The setting for the study was one of the Fukushima psychiatric hospitals where functions were disrupted by the earthquake and tsunami. Data were collected through a dialogic interview and Katarai (a form of group interview). Nine psychiatric nurses from the hospital participated. The interview and Katarai were transcribed and the narratives…	This study aimed to describe the experiences of nurses who were employed in a psychiatric hospital in Fukushima prefecture during the Great East Japan Earthquake and to explore what sustained the nurses while they worked in the damaged hospital.	The interview and Katarai were transcribed and the narratives were analyzed using a phenomenological approach.		Despite being disaster victims themselves, the nurses’ diligence was highlighted. These were nurses who sought to attend work at the hospital at nondisaster times as well as when disaster struck. These nurses’ actions represent their internalized perception of their role obligations based on their own values and beliefs as a nurse.			Earthquake		healthcare infrastructures are challenged when unexpected disruptions occur.	this particular hospital was already characterized by a perception among nurses who were raising children as having a favorable working environment. It was considered a hospital in which nurses could balance work and family, a “family-oriented”/ Good communication between the hospital administrators and staff seems to have reduced nurses’ stress and helped them utilize their individual abilities.				Themes identified from the transcripts were: (a) the nurses’ internalized perception of their duties, (b) responsibility toward their pa- tients, (c) conflicts among nurses and dilemmas nurses faced during this period, and (d) what sustained the nurses to continue working.		Through the earthquake experience, the nurses in this study reconsidered their own ways of living and ways of nursing that they had not thought about before the disaster. The findings also revealed that the state of hospital management and nursing care under normal conditions are reflected during the crisis situation in a disaster.
24	Trends in the geographic distribution of nursing staff before and after the Great East Japan Earthquake: a longitudinal study	Morioka, Noriko Tomio, Jun Seto, Toshikazu Kobayashi, Yasuki	2015	Human resources for health	We conducted a longitudinal study at four time points (July 2007, 2010, 2011 and 2013) over 6 years using reports of basic hospitalization charges from all hospitals within Iwate, Miyagi and Fukushima prefectures that experienced severe damage from the GEJE. We calculated the number of total nursing staff per population in the SMAs and compiled descriptive statistics. Changes from 2010 to 2013 we…	Medical care systems in Iwate, Miyagi and Fukushima prefectures were greatly damaged by the Great East Japan Earthquake (GEJE), which struck on 11 March 2011. The shortage of nurses in this area was concerning; however, temporal trends have not been investigated. This study aimed to investigate the trends in the geographic distribution of total nursing staff per population in the secondary medica…			Our study indicated that the trend in the ratio of total nursing staff per population after the GEJE was different between the physically damaged areas and those affected by radiation. In coastal SMAs, which were greatly damaged by tsunamis, the ratio of total nursing staff per population greatly decreased immediately after the GEJE, as indicated previously [2-5]. In most SMAs, because the recons…			Earthquake		ratios of total nursing staff per population decreased immediately after the GEJE	policies for both nurses and nursing aides, considering the influences of radiation, might be required.				In coastal SMAs, the ratios of total nursing staff per population decreased immediately after the GEJE. In most SMAs in 2013, the ratios increased and exceeded the pre-GEJE level. However, the changes in total nursing staff per population from 2010 to 2013 were negative in Ryouban (−4.0%), Ishinomaki–Tome–Kesennuma (−1.9%), Sousou (−47.7%) and Iwaki (−1.9%). In Sousou, which is closest to the Fuk…		Our study indicated that the temporal trends in the number of total nursing staff per population due to the GEJE differed between the physically damaged areas and those affected by radiation. We also found the difference in the trend by qualifications: the reduction in total nursing staff per population was larger in Sousou, the area most affected by radiation, than in any other SMAs. Moreover, t…
25	Who will show up? Estimating ability and willingness of essential hospital personnel to report to work in response to a disaster	Adams, L. M. Berry, D.	U.S.A 2012	Online journal of issues in nursing		a. determine ability and willingness of healthcare personnel in a Midwestern healthcare system to report to work in time of disaster, and b. identify barriers to the ability and willingness of healthcare personnel in a Midwestern healthcare system to report to work in time of disaster.			Barriers to ability... include transportation problem s, childcare, eldercare, and/or pet care obligations. Barriers to willingness... include fear and concern for fam ily and self and personal health problem s.Ability to report (for all participants) ranged from a low of 71.1% (n=972) for tornado/flooding to 90.6% (n=1216) for an explosion with mass casualties (See Table 4). Willingness to repor…	Because significant differences in ability and willingness to respond in m ost disaster scenarios occurred with those who were responsible for children... O ffering onsite childcare or partnering with childcare providers m ay need to be considered.	Weather emergency/Bioterrorism Smallpox/C hemical terrorism/Weather emergency/environmental disaster/Mass casualty incident/Radiation terrorism/Untreatable infectious disease outbreak/Treatable infectious disease outbreak		Midwestern, community-based, healthcare network located near a high-value terrorism target, specifically the flagship Military Base for the U.S. Air Force which is within 10 to 20 miles of most of the acute care centers that make up the health network in which the survey was conducted.	children/elder/pet/ transport/fear for familly/	enough time to manage				The majority of participants was employed fulltime (80.3%) and on an 8- or 12-hour day shift (71.3%). Nearly half (49.8%) reported being responsible for children and a majority (70.1%) were responsible for pets or livestock (See Table 3). We will present below the details of our findings related both to ability and willingness to report, along with barriers to reporting.		C onsistent with other study findings, we, too, have concluded that staff experience multiple barriers that affect their ability and willingness to respond when called during a disaster, with responsibility for children producing the greatest number of significant differences. Because of this, we recommend that to enhance surge capacity, healthcare institutions explore potential barriers that aff…
26	Willingness of university nursing students to volunteer during a pandemic	Yonge, O. Rosychuk, R. J. Bailey, T. M. Lake, R. Marrie, T. J.	U.S.A 2010	Public Health Nursing	cross-sectional survey	This study examined stakeholder’s knowledge, riskperception, and willingness to volunteer.	The S-PLUS statistical package was used for analysis (Insightful Corp. S-PLUS 7.0, 2005).	measurement tool was a Web-based questionnaire regarding pandemic	Students were much more likely to indicate a willingness to volunteer given the condition that they would be supplied with personal protective equipment (Bergeron et al., 2006; Shiao et al., 2007; Tzeng, 2004; Tzeng & Yin, 2006; Young & Persell, 2004). By extension, protecting themselves from contracting the virus would also protect their families and close contacts. Students were opposed to the …		avian influenza	universiy		. Nursing students may be a much-needed human resource in the event of an influenza pandemic/ fear of absentisme of HCWs	education/ volunteer support/ curiculume/				Most nursing students (67.9%) said they were likely to volunteer in the event of a pandemic if they were able to do so. An even higher number (77.4%) said they would volunteer if provided protective garments. Overall, 70.7% of students supported the proposition that nursing students have a professional obligation to volunteer during a pandemic. Nursing students indicated that they have had a weal…		Emergency preparedness competencies should be integrated into existing nursing curricula and other health science programs. University administrations need to engage in planning to create protocol for recruitment, practice, and protection of volunteers.
